# Supplementary material for: The shape of lipsmacking: socio-emotional regulation in bearded capuchin monkeys (Sapajus libidinosus)
Source: Evol Hum Sci. 2023 May 12;5:e16. doi: 10.1017/ehs.2023.10 (PMC10426065; doi:10.1017/ehs.2023.10)
Supplement: Supplementary file 1 [file S2513843X23000105sup.zip]

Archive with 3 entries (3 files):
- S2513843X23000105sup001.docx
- S2513843X23000105sup002.mp4
- S2513843X23000105sup003.docx
